# Supplementary material for: Data from multi year and multi radiation detector measurements of different radiation sources with environmental data
Source: Data Brief. 2020 Jun 7;31:105828. doi: 10.1016/j.dib.2020.105828 (PMC7306583; doi:10.1016/j.dib.2020.105828)
Supplement: Supplementary file 1 [file mmc1.xml]

<?xml version="1.0" encoding="utf-8" standalone="no"?>
<data>
  <datasets>
    <author>goddard.braden@gmail.com;bgoddard@vcu.edu</author>
    <type>1</type>
    <dataset>
      <name>Multi year radiation measurement data</name>
      <caption />
      <description>Radiation measurement data from several different detectors for the duration of 30 November 2014 through 13 December 2016. Please see related Data In Brief article for further information.</description>
      <filetype>
        <name />
      </filetype>
      <filesize />
      <source>0</source>
      <sourcename>Original Data</sourcename>
      <access>
        <type>1</type>
        <name>Data available in data repository</name>
        <reponame>Mendeley Data</reponame>
        <PersistentId>10.17632/tfcc3jk869.1</PersistentId>
        <deeplinkurl>http://dx.doi.org/10.17632/tfcc3jk869.1</deeplinkurl>
      </access>
    </dataset>
  </datasets>
</data>
